# Supplementary material for: The Effects of ML385 on Head and Neck Squamous Cell Carcinoma: Implications for NRF2 Inhibition as a Therapeutic Strategy
Source: Int J Mol Sci. 2024 Jun 27;25(13):7011. doi: 10.3390/ijms25137011 (PMC11241175; doi:10.3390/ijms25137011)
Supplement: Supplementary file 1 [file ijms-25-07011-s001.zip]

Archive with 1 entries (1 files):
- ijms-3057164-supplementary.pdf
